# Supplementary material for: Epidemiological and genetic characteristics of swine pseudorabies virus in mainland China between 2012 and 2017
Source: PeerJ. 2018 Oct 23;6:e5785. doi: 10.7717/peerj.5785 (PMC6202975; doi:10.7717/peerj.5785)
Supplement: Supplemental Information 1 [file peerj-06-5785-s001.txt]

>HeN1-China-2012
AGGGLWRGPRGHRPGHHGGAGLGRLWPAPHHAAAARGAVALALLLLALAATPTCGAAAVTRAASASPAPGTGATPDGFSAEESLEEIDGAVSPGPSDAPDGEYGDLDARTAVRAAATERDRFYVCPPPSGSTVVRLEPEQACPEYSQGRNFTEGIAVLFKENIAPHKFKAHIYYKNVIVTTVWSGSTYAAITNRFTDRVPVPVQEITDVIDRRGKCVSKAEYVRNNHKVTAFDRDENPVEVDLRPSRLNALGTRGWHTTNDTYTKIGAAGFYHTGTSVNCIVEEVEARSVYPYD
>TJ-China-2012
AGGGLWRGPRGHRPGHHGGAGLGRLWPAPHHAAAARGAVALALLLLALAATPTCGAAAVTRAASASPAPGTGATPDGFSAEESLEEIDGAVSPGPSDAPDGEYGDLDARTAVRAAATERDRFYVCPPPSGSTVVRLEPEQACPEYSQGRNFTEGIAVLFKENIAPHKFKAHIYYKNVIVTTVWSGSTYAAITNRFTDRVPVPVQEITDVIDRRGKCVSKAEYVRNNHKVTAFDRDENPVEVDLRPSRLNALGTRGWHTTNDTYTKIGAAGFYHTGTSVNCIVEEVEARSVYPYD
>HuBHC-China-2016
AGGGLWRGPRGHRPGHHGGAGLGRLWPAPHHAAAARGAVALALLLLALAATPTCGAAAVTRAASASPAPGTGATPDGFSAEESLEEIDGAVSPGPSDAPDGEYGDLDARTAVRAAATERDRFYVCPPPSGSTVVRLEPEQACPEYSQGRNFTEGIAVLFKENIAPHKFKAHIYYKNVIVTTVWSGSTYAAITNRFTDRVPVPVQEITDVIDRRGKCVSKAEYVRNNHKVTAFDRDENPVEVDLRPSRLNALGTRGWHTTNDTYTKIGAAGFYHTGTSVNCIVEEVEARSVYPYD
>HuBYCYJ-China-2016
AGGGLWRGPRGHRPGHHGGAGLGRLWPAPHHAAAARGAVALALLLLALAATPTCGAAAVTRAASASPAPGTGATPDGFSAEESLEEIDGAVSPGPSDAPDGEYGDLDARTAVRAAATERDRFYVCPPPSGSTVVRLEPEQACPEYSQGRNFTEGIAVLFKENIAPHKFKAHIYYKNVIVTTVWSGSTYAAITNRFTDRVPVPVQEITDVIDRRGKCVSKAEYVRNNHKVTAFDRDENPVEVDLRPSRLNALGTRGWHTTNDTYTKIGAAGFYHTGTSVNCIVEEVEARSVYPYD
>HuBWX-China-2016
AGGGLWRGPRGHRPGHHGGAGLGRLWPAPHHAAAARGAVALALLLLALAATPTCGAAAVTRAASASPAPGTGATPDGFSAEESLEEIDGAVSPGPSDAPDGEYGDLDARTAVRAAATERDRFYVCPPPSGSTVVRLEPEQACPEYSQGRNFTEGIAVLFKENIAPHKFKAHIYYKNVIVTTVWSGSTYAAITNRFTDRVPVPVQEITDVIDRRGKCVSKAEYVRNNHKVTAFDRDENPVEVDLRPSRLNALGTRGWHTTNDTYTKIGAAGFYHTGTSVNCIVEEVEARSVYPYD
>HuBZX-China-2016
AGGGLWRGPRGHRPGHHGGAGLGRLWPAPHHAAAARGAVALALLLLALAATPTCGAAAVTRAASASPAPGTGATPDGFSAEESLEEIDGAVSPGPSDAPDGEYGDLDARTAVRAAATERDRFYVCPPPSGSTVVRLEPEQACPEYSQGRNFTEGIAVLFKENIAPHKFKAHIYYKNVIVTTVWSGSTYAAITNRFTDRVPVPVQEITDVIDRRGKCVSKAEYVRNNHKVTAFDRDENPVEVDLRPSRLNALGTRGWHTTNDTYTKIGAAGFYHTGTSVNCIVEEVEARSVYPYD
>HuBAL-China-2016
AGGGLWRGPRGHRPGHHGGAGLGRLWPAPHHAAAARGAVALALLLLALAATPTCGAAAVTRAASASPAPGTGATPDGFSAEESLEEIDGAVSPGPSDAPDGEYGDLDARTAVRAAATERDRFYVCPPPSGSTVVRLEPEQACPEYSQGRNFTEGIAVLFKENIAPHKFKAHIYYKNVIVTTVWSGSTYAAITNRFTDRVPVPVQEITDVIDRRGKCVSKAEYVRNNHKVTAFDRDENPVEVDLRPSRLNALGTRGWHTTNDTYTKIGAAGFYHTGTSVNCIVEEVEARSVYPYD
>HuBHZ-China-2016
AGGGLWRGAGGHRPGHHGGAGLGRLWPAPHHAAAARGAVALALLLLALAATPTCGAAAVTRAASASPAPGTGATPDGFSAEESLEEIDGAVSPGPSDAPDGEYGDLDARTAVRAAATERDRFYVCPPPSGSTVVRLEPEQACPEYSQGRNFTEGIAVLFKENIAPHKFKAHIYYKNVIVTTVWSGSTYAAITNRFTDRVPVPVQEITDVIDRRGKCVSKAEYVRNNHKVTAFDRDENPVEVDLRPSRLNALGTRGWHTTNDTYTKIGAAGFYHTGTSVNCIVEEVEARSVYPYD
>HuBLLP-China-2016
AGGGLWRGPRGHRPGHHGGAGLGRLWPAPHHAAAARGAVALALLLLALAATPTCGAAAVTRAASASPAPGTGATPDGFSAEESLEEIDGAVSPGPSDAPDGEYGDLDARTAVRAAATERDRFYVCPPPSGSTVVRLEPEQACPEYSQGRNFTEGIAVLFKENIAPHKFKAHIYYKNVIVTTVWSGSTYAAITNRFTDRVPVPVQEITDVIDRRGKCVSKAEYVRNNHKVTAFDRDENPVEVDLRPSRLNALGTRGWHTTNDTYTKIGAAGFYHTGTSVNCIVEEVEARSVYPYD
>HuBQJ-China-2016
AGGGLWRGPRGHRPGHHGGAGLGRLWPAPHHAAAARGAVALALLLLALAATPTCGAAAVTRAASASPAPGTGATPDGFSAEESLEEIDGAVSPGPSDAPDGEYGDLDARTAVRAAATERDRFYVCPPPSGSTVVRLEPEQACPEYSQGRNFTEGIAVLFKENIAPHKFKAHIYYKNVIVTTVWSGSTYAAITNRFTDRVPVPVQEITDVIDRRGKCVSKAEYVRNNHKVTAFDRDENPVEVDLRPSRLNALGTRGWHTTNDTYTKIGAAGFYHTGTSVNCIVEEVEARSVYPYD
>HuB-China-2016
AGGGLWRGPRGHRPGHHGGAGLGRLWPAPHHAAAARGAVALALLLLALAAAPPCGAAAVTRAASVSPTPVPGSPGLTPNDVSAEESLEEIDGAVSPGPSDAPDGEYGDLDARTAVRAAATERDRFYVCPPPSGSTVVRLEPEQACPEYSQGRNFTEGIAVLFKENIAPHKFKAHIYYKNVIVTTVWSGSTYAAITNRFTDRVPVPVQEITDVIDRRGKCVSKAEYVRNNHKVTAFDRDENPVEVDLRPSRLNALGTRGWHTTNDTYTKIGAAGFYHTGTSVNCIVEEVEARSVYPYD
>HuBSP-China-2017
AGGGLWRGPRGHRPGHHGGAGLGRLWPAPHHAAAARGAVALALLLLALAATPTCGAAAVTRAASASPAPGTGATPDGFSAEESLEEIDGAVSPGPSDAPDGEYGDLDARTAVRAAATERDRFYVCPPPSGSTVVRLEPEQACPEYSQGRNFTEGIAVLFKENIAPHKFKAHIYYKNVIVTTVWSGSTYAAITNRFTDRVPVPVQEITDVIDRRGKCVSKAEYVRNNHKVTAFDRDENPVEVDLRPSRLNALGTRGWHTTNDTYTKIGAAGFYHTGTSVNCIVEEVEARSVYPYD
>FJFQ-China-2016
AGGGLWRGPRGHRPGHHGGAGLGRLWPAPHHAAAARGAVALALLLLALAATPTCGAAAVTRAASASPAPGTGATPDGFSAEESLEEIDGAVSPGPSDAPDGEYGDLDARTAVRAAATERDRFYVCPPPSGSTVVRLEPEQACPEYSQGRNFTEGIAVLFKENIAPHKFKAHIYYKNVIVTTVWSGSTYAAITNRFTDRVPVPVQEITDVIDRRGKCVSKAEYVRNNHKVTAFDRDENPVEVDLRPSRLNALGTRGWHTTNDTYTKIGAAGFYHTGTSVNCIVEEVEARSVYPYD
>HeNZZZM-China-2016
AGGGLWRGPRGHRPGHHGGAGLGRLWPAPHHAAAARGAVALALLLLALAATPTCGAAAVTRAASASPAPGTGATPDGFSAEESLEEIDGAVSPGPSDAPDGEYGDLDARTAVRAAATERDRFYVCPPPSGSTVVRLEPEQACPEYSQGRNFTEGIAVLFKENIAPHKFKAHIYYKNVIVTTVWSGSTYAAITNRFTDRVPVPVQEITDVIDRRGKCVSKAEYVRNNHKVTAFDRDENPVEVDLRPSRLNALGTRGWHTTNDTYTKIGAAGFYHTGTSVNCIVEEVEARSVYPYD
>HeNXY-China-2016
AGGGLWRGPRGHRPGHHGGAGLGRLWPAPHHAAAARGAVALALLLLALAATPTCGAAAVTRAASASPAPGTGATPDGFSAEESLEEIDGAVSPGPSDAPDGEYGDLDARTAVRAAATERDRFYVCPPPSGSTVVRLEPEQACPEYSQGRNFTEGIAVLFKENIAPHKFKAHIYYKNVIVTTVWSGSTYAAITNRFTDRVPVPVQEITDVIDRRGKCVSKAEYVRNNHKVTAFDRDENPVEVDLRPSRLNALGTRGWHTTNDTYTKIGAAGFYHTGTSVNCIVEEVEARSVYPYD
>HeNXP-China-2016
AGGGLWRGPRGHRPGHHGGAGLGRLWPAPHHAAAARGAVALALLLLALAATPTCGAAAVTRAASASPAPGTGATPDGFSAEESLEEIDGAVSPGPSDAPDGEYGDLDARTAVRAAATERDRFYVCPPPSGSTVVRLEPEQACPEYSQGRNFTEGIAVLFKENIAPHKFKAHIYYKNVIVTTVWSGSTYAAITNRFTDRVPVPVQEITDVIDRRGKCVSKAEYVRNNHKVTAFDRDENPVEVDLRPSRLNALGTRGWHTTNDTYTKIGAAGFYHTGTSVNCIVEEVEARSVYPYD
>HeNJYG-China-2015
AGGGLWRGPRGHRPGHHGGAGLGRLWPAPHHAAAARGAVALALLLLALAATPTCGAAAVTRAASASPAPGTGATPDGFSAEESLEEIDGAVSPGPSDAPDGEYGDLDARTAVRAAATERDRFYVCPPPSGSTVVRLEPEQACPEYSQGRNFTEGIAVLFKENIAPHKFKAHIYYKNVIVTTVWSGSTYAAITNRFTDRVPVPVQEITDVIDRRGKCVSKAEYVRNNHKVTAFDRDENPVEVDLRPSRLNALGTRGWHTTNDTYTKIGAAGFYHTGTSVNCIVEEVEARSVYPYD
>HeNFJC-China-2015
AGGGLWRGPRGHRPGHHGGAGLGRLWPAPHHAAAARGAVALALLLLALAATPTCGAAAVTRAASASPAPGTGATPDGFSAEESLEEIDGAVSPGPSDAPDGEYGDLDARTAVRAAATERDRFYVCPPPSGSTVVRLEPEQACPEYSQGRNFTEGIAVLFKENIAPHKFKAHIYYKNVIVTTVWSGSTYAAITNRFTDRVPVPVQEITDVIDRRGKCVSKAEYVRNNHKVTAFDRDENPVEVDLRPSRLNALGTRGWHTTNDTYTKIGAAGFYHTGTSVNCIVEEVEARSVYPYD
>GDHDYC-China-2016
AGGGLWRGPRGHRPGHHGGAGLGRLWPAPHHAAAARGAVALALLLLALAATPTCGAAAVTRAASASPAPGTGATPDGFSAEESLEEIDGAVSPGPSDAPDGEYGDLDARTAVRAAATERDRFYVCPPPSGSTVVRLEPEQACPEYSQGRNFTEGIAVLFKENIAPHKFKAHIYYKNVIVTTVWSGSTYAAITNRFTDRVPVPVQEITDVIDRRGKCVSKAEYVRNNHKVTAFDRDENPVEVDLRPSRLNALGTRGWHTTNDTYTKIGAAGFYHTGTSVNCIVEEVEARSVYPYD
>GD-China-2016
AGGGLWRGPRGHRPGHHGGAGLGRLWPAPHHAAAARGAVALALLLLALAATPTCGAAAVTRAASASPAPGTGATPDGFSAEESLEEIDGAVSPGPSDAPDGEYGDLDARTAVRAAATERDRFYVCPPPSGSTVVRLEPEQACPEYSQGRNFTEGIAVLFKENIAPHKFKAHIYYKNVIVTTVWSGSTYAAITNRFTDRVPVPVQEITDVIDRRGKCVSKAEYVRNNHKVTAFDRDENPVEVDLRPSRLNALGTRGWHTTNDTYTKIGAAGFYHTGTSVNCIVEEVEARSVYPYD
>GDFC-China-2016
AGGGLWRGPRGHRPGHHGGAGLGRLWPAPHHAAAARGAVALALLLLALAATPTCGAAAVTRAASASPAPGTGATPDGFSAEESLEEIDGAVSPGPSDAPDGEYGDLDARTAVRAAATERDRFYVCPPPSGSTVVRLEPEQACPEYSQGRNFTEGIAVLFKENIAPHKFKAHIYYKNVIVTTVWSGSTYAAITNRFTDRVPVPVQEITDVIDRRGKCVSKAEYVRNNHKVTAFDRDENPVEVDLRPSRLNALGTRGWHTTNDTYTKIGAAGFYHTGTSVNCIVEEVEARSVYPYD
>SDRZ-China-2016
AGGGLWRGPRGHRPGHHGGAGLGRLWPAPHHAAAARGAVALALLLLALAATPTCGAAAVTRAASASPAPGTGATPDGFSAEESLEEIDGAVSPGPSDAPDGEYGDLDARTAVRAAATERDRFYVCPPPSGSTVVRLEPEQACPEYSQGRNFTEGIAVLFKENIAPHKFKAHIYYKNVIVTTVWSGSTYAAITNRFTDRVPVPVQEITDVIDRRGKCVSEAEYVRNNHKVTAFDRDENPVEVDLRPSRLNALGTRGWHTTNDTYTKIGAAGFYHTGTSVNCIVEEVEARSVYPYD
>SDSCL-China-2016
AGGGLWRGPRGHRPGHHGGAGLGRLWPAPHHAAAARGAVALALLLLALAATPTCGAAAVTRAASASPAPGTGATPDGFSAEESLEEIDGAVSPGPSDAPDGEYGDLDARTAVRAAATERDRFYVCPPPSGSTVVRLEPEQACPEYSQGRNFTEGIAVLFKENIAPHKFKAHIYYKNVIVTTVWSGSTYAAITNRFTDRVPVPVQEITDVIDRRGKCVSKAEYVRNNHKVTAFDRDENPVEVDLRPSRLNALGTRGWHTTNDTYTKIGAAGFYHTGTSVNCIVEEVEARSVYPYD
>HuN-China-2016
AGGGLWRGPRGHRPGHHGGAGLGRLWPAPHHAAAARGAVALALLLLALAATPTCGAAAVTRAASASPAPGTGATPDGFSAEESLEEIDGAVSPGPSDAPDGEYGDLDARTAVRAAATERDRFYVCPPPSGSTVVRLEPEQACPEYSQGRNFTEGIAVLFKENIAPHKFKAHIYYKNVIVTTVWSGSTYAAITNRFTDRVPVPVQEITDVIDRRGKCVSKAEYVRNNHKVTAFDRDENPVEVDLRPSRLNALGTRGWHTTNDTYTKIGAAGFYHTGTSVNCIVEEVEARSVYPYD
>ZJHY-China-2016
AGGGLWRGPRGHRPGHHGGAGLGRLWPAPHHAAAARGAVALALLLLALAATPTCGAAAVTRAASASPAPGTGATPDGFSAEESLEEIDGAVSPGPSDAPDGEYGDLDARTAVRAAATERDRFYVCPPPSGSTVVRLEPEQACPEYSQGRNFTEGIAVLFKENIAPHKFKAHIYYKNVIVTTVWSGSTYAAITNRFTDRVPVPVQEITDVIDRRGKCVSKAEYVRNNHKVTAFDRDENPVEVDLRPSRLNALGTRGWHTTNDTYTKIGAAGFYHTGTSVNCIVEEVEARSVYPYD
>SX-China-2016
AGGGLWRGPRGHRPGHHGGAGLGRLWPAPHHAAAARGAVALALLLLALAATPTCGAAAVTRAASASPAPGTGATPDGFSAEESLEEIDGAVSPGPSDAPDGEYGDLDARTAVRAAATERDRFYVCPPPSGSTVVRLEPEQACPEYSQGRNFTEGIAVLFKENIAPHKFKAHIYYKNVIVTTVWSGSTYAAITNRFTDRVPVPVQEITDVIDRRGKCVSKAEYVRNNHKVTAFDRDENPVEVDLRPSRLNALGTRGWHTTNDTYTKIGAAGFYHTGTSVNCIVEEVEARSVYPYD
>JSZL-China-2017
AGGGLWRGPHGHRPGHHGGAGLGRLWPAPHHAAAARGAVALALLLLALAATPTCGAAAVTRAASASPAPGTGATPDGFSAEESLEEIDGAVSPGPSDAPDGEYGDLDARTAVRAAATERDRFYVCPPPSGSTVVRLEPEQACPEYSQGRNFTEGIAVLFKENIAPHKFKAHIYYKNVIVTTVWSGSTYAAITNRFTDRVPVPVQEITDVIDRRGKCVSKAEYVRNNHKVTAFDRDENPVEVDLRPSRLNALGTRGWHTTNDTYTKIGAAGFYHTGTSVNCIVEEVEARSVYPYD

>HeN1-China-2012
MASLARAMLALLALYTAAIAAAPSSTTALGTTPNGGGGGNSSAGELSPSPPSTPEPVSGTTGAAASTPAAVSTPRVPPPSVSRRKPQRNGNRTRVHGDKATSHGRKRIVCRERLFSARVGDAVSFGCAVVPRAGETFEVRFCRRGRFRSPDADPEYFDEPPRPELPRERLLFSSANASLAHADALASAVVVEGERATVANVSGEVSVRVAAADAETEGVYTWRVLSANGTEVRSANVSLVLYHQPEFGLSAPPVLFGEPFRAVCVVRDYYPRRSVRLRWFADEHPVDAAFVTNSTVADELGRRTRVSVVNVTRADVPGLAAADDADALAPSLRCEAVWYRDSVASQRFSEALRPHVYHPAAVSVRFVEGFAVCDGLCVPPEARLAWSDHAADTVYHLGACAEHPGLLNVRSARPLSDLDGPVDYTCRLEGMPSQLPIFEDTQRYDASPTSVSWPVVTSMITVIAGIAILAIVLVIMATCVYYRRSAL
>TJ-China-2012
MASLARAMLALLALYTAAIAAAPSSTTALGTTPNGGGGGNSSAGELSPSPPSTPEPVSGTTGAAASTPAAVSTPRVPPPSVSRRKPQRNGNRTRVHGDKATSHGRKRIVCRERLFSARVGDAVSFGCAVVPRAGETFEVRFCRRGRFRSPDADPEYFDEPPRPELPRERLLFSSANASLAHADALASAVVVEGERATVANVSGEVSVRVAAADAETEGVYTWRVLSANGTEVRSANVSLVLYHQPEFGLSAPPVLFGEPFRAVCVVRDYYPRRSVRLRWFADEHPVDAAFVTNSTVADELGRRTRVSVVNVTRADVPGLAAADDADALAPSLRCEAVWYRDSVASQRFSEALRPHVYHPAAVSVRFVEGFAVCDGLCVPPEARLAWSDHAADTVYHLGACAEHPGLLNVRSARPLSDLDGPVDYTCRLEGMPSQLPIFEDTQRYDASPTSVSWPVVTSMITVIAGIAILAIVLVIMATCVYYRRSAL
>HuBHC-China-2016
MASLARAMLALLALYTAAIAAAPSSTTALGTTPNGGGGGNSSAGELSPSPPSTPEPVSGTTGAAASTPAAVSTPRVPPPSVSRRKPQRNGNRTRVHGDKATSHGRKRIVCRERLFSARVGDAVSFGCAVVPRAGETFEVRFCRRGRFRSPDADPEYFDEPPRPELPRERLLFSSANASLAHADALASAVVVEGERATVANVSGEVSVRVAAADAETEGVYTWRVLSANGTEVRSANVSLVLYHQPEFGLSAPPVLFGEPFRAVCVVRDYYPRRSVRLRWFADEHPVDAAFVTNSTVADELGRRTRVSVVNVTRADVPGLAAADDADALAPSLRCEAVWYRDSVASQRFSEALRPHVYHPAAVSVRFVEGFAVCDGLCVPPEARLAWSDHAADTVYHLGACAEHPGLLNVRSARPLSDLDGPVDYTCRLEGMPSQLPIFEDTQRYDASPTSVSWPVVTSMITVIAGIAILAIVLVIMATCVYYRRSAL
>HuBYCYJ-China-2016
MASLARAMLALLALYTAAIAAAPSSTTALGTTPNGGGGGNSSAGELSPSPPSTPEPVSGTTGAAASTPAAVSTPRVPPPSVSRRKPQRNGNRTRVHGDKATSHGRKRIVCRERLFSARVGDAVSFGCAVVPRAGETFEVRFCRRGRFRSPDADPEYFDEPPRPELPRERLLFSSANASLAHADALASAVVVEGERATVANVSGEVSVRVAAADAETEGVYTWRVLSANGTEVRSANVSLVLYHQPEFGLSAPPVLFGEPFRAVCVVRDYYPRRSVRLRWFADEHPVDAAFVTNSTVADELGRRTRVSVVNVTRADVPGLAAADDADALAPSLRCEAVWYRDSVASQRFSEALRPHVYHPAAVSVRFVEGFAVCDGLCVPPEARLAWSDHAADTVYHLGACAEHPGLLNVRSARPLSDLDGPVDYTCRLEGMPSQLPIFEDTQRYDASPTSVSWPVVTSMITVIAGIAILAIVLVIMATCVYYRRSAL
>HuBWX-China-2016
MASLARAMLALLALYTAAIAAAPSSTTALGTTPNGGGGGNSSAGELSPSPPSTPEPVSGTTGAAASTPAAVSTPRVPPPSVSRRKPQRNGNRTRVHGDKATSHGRKRIVCRERLFSARVGDAVSFGCAVVPRAGETFEVRFCRRGRFRSPDADPEYFDEPPRPELPRERLLFSSANASLAHADALASAVVVEGERATVANVSGEVSVRVAAADAETEGVYTWRVLSANGTEVRSANVSLVLYHQPEFGLSAPPVLFGEPFRAVCVVRDYYPRRSVRLRWFADEHPVDAAFVTNSTVADELGRRTRVSVVNVTRADVPGLAAADDADALAPSLRCEAVWYRDSVASQRFSEALRPHVYHPAAVSVRFVEGFAVCDGLCVPPEARLAWSDHAADTVYHLGACAEHPGLLNVRSARPLSDLDGPVDYTCRLEGMPSQLPIFEDTQRYDASPTSVSWPVVTSMITVIAGIAILAIVLVIMATCVYYRRSAL
>HuBZX-China-2016
MASLARAMLALLALYTAAIAAAPSSTTALGTTPNGGGGGNSSAGELSPSPPSTPEPVSGTTGAAASTPAAVSTPRVPPPSVSRRKPQRNGNRTRVHGDKATSHGRKRIVCRERLFSARVGDAVSFGCAVVPRAGETFEVRFCRRGRFRSPDADPEYFDEPPRPELPRERLLFSSANASLAHADALASAVVVEGERATVANVSGEVSVRVAAADAETEGVYTWRVLSANGTEVRSANVSLVLYHQPEFGLSAPPVLFGEPFRAVCVVRDYYPRRSVRLRWFADEHPVDAAFVTNSTVADELGRRTRVSVVNVTRADVPGLAAADDADALAPSLRCEAVWYRDSVASQRFSEALRPHVYHPAAVSVRFVEGFAVCDGLCVPPEARLAWSDHAADTVYHLGACAEHPGLLNVRSARPLSDLDGPVDYTCRLEGMPSQLPIFEDTQRYDASPTSVSWPVVTSMITVIAGIAILAIVLVIMATCVYYRRSAL
>HuBAL-China-2016
MASLARAMLALLALYTAAIAAAPSSTTALGTTPNGGGGGNSSAGELSPSPPSTPEPVSGTTGAAASTPAAVSTPRVPPPSVSRRKPQRNGNRTRVHGDKATSHGRKRIVCRERLFSARVGDAVSFGCAVVPRAGETFEVRFCRRGRFRSPDADPEYFDEPPRPELPRERLLFSSANASLAHADALASAVVVEGERATVANVSGEVSVRVAAADAETEGVYTWRVLSANGTEVRSANVSLVLYHQPEFGLSAPPVLFGEPFRAVCVVRDYYPRRSVRLRWFADEHPVDAAFVTNSTVADEPGRRTRVSVVNVTRADVPGLAAADDADALAPSLRCEAVWYRDSVASQRFSEALRPHVYHPAAVSVRFVEGFAVCDGLCVPPEARLAWSDHAADTVYHLGACAEHPGLLNVRSARPLSDLDGPVDYTCRLEGMPSQLPIFEDTQRYDASPTSVSWPVVTSMITVIAGIAILAIVLVIMATCVYYRRSAL
>HuBHZ-China-2016
MASLARAMLALLALYTAAIAAAPSSTTALGTTPNGGGGGNSSAGELSPSPPSTPEPVSGTTGAAASTPAAVSTPRVPPPSVSRRKPQRNGNRTRVHGDKATSHGRKRIVCRERLFSARVGDAVSFGCAVVPRAGETFEVRFCRRGRFRSPDADPEYFDEPPRPELPRERLLFSSANASLAHADALASAVVVEGERATVANVSGEVSVRVAAADAETEGVYTWRVLSANGTEVRSANVSLVLYHQPEFGLSAPPVLFGEPFRAVCVVRDYYPRRSVRLRWFADEHPVDAAFVTNSTVADELGRRTRVSVVNVTRADVPGLAAADDADALAPSLRCEAVWYRDSVASQRFSEALRPHVYHPAAVSVRFVEGFAVCDGLCVPPEARLAWSDHAADTVYHLGACAEHPGLLNVRSARPLSDLDGPVDYTCRLEGMPSQLPIFEDTQRYDASPTSVSWPVVTSMITVIAGIAILAIVLVIMATCVYYRRSAL
>HuBLLP-China-2016
MASLARAMLALLALYTAAIAAAPSSTTALGTTPNGGGGGNSSAGELSPSPPSTPEPVSGTTGAAASTPAAVSTPRVPPPSVSRRKPQRNGNRTRVHGDKATSHGRKRIVCRERLFSARVGDAVSFGCAVVPRAGETFEVRFCRRGRFRSPDADPEYFDEPPRPELPRERLLFSSANASLAHADALASAVVVEGERATVANVSGEVSVRVAAADAETEGVYTWRVLSANGTEVRSANVSLVLYHQPEFGLSAPPVLFGEPFRAVCVVRDYYPRRSVRLRWFADEHPVDAAFVTNSTVADELGRRTRVSVVNVTRADVPGLAAADDADALAPSLRCEAVWYRDSVASQRFSEALRPHVYHPAAVSVRFVEGFAVCDGLCVPPEARLAWSDHAADTVYHLGACAEHPGLLNVRSARPLSDLDGPVDYTCRLEGMPSQLPIFEDTQRYDASPTSVSWPVVTSMITVIAGIAILAIVLVIMATCVYYRRSAL
>HuBQJ-China-2016
MASLARAMLALLALYTAAIAAAPSSTTALGTTPNGGGGGNSSAGELSPSPPSTPEPVSGTTGAAASTPAAVSTPRVPPPSVSRRKPQRNGNRTRVHGDKATSHGRKRIVCRERLFSARVGDAVSFGCAVVPRAGETFEVRFCRRGRFRSPDADPEYFDEPPRPELPRERLLFSSANASLAHADALASAVVVEGERATVANVSGEVSVRVAAADAETEGVYTWRVLSANGTEVRSANVSLVLYHQPEFGLSAPPVLFGEPFRAVCVVRDYYPRRSVRLRWFADEHPVDAAFVTNSTVADELGRRTRVSVVNVTRADVPGLAAADDADALAPSLRCEAVWYRDSVASQRFSEALRPHVYHPAAVSVRFVEGFAVCDGLCVPPEARLAWSDHAADTVYHLGACAEHPGLLNVRSARPLSDLDGPVDYTCRLEGMPSQLPIFEDTQRYDASPTSVSWPVVTSMITVIAGIAILAIVLVIMATCVYYRRSAL
>HuB-China-2016
MASLARAMLALLALYTAAIAAAPSTTTALGTTPNGGGGGNSSAGELSPSPPSTPEPVSGTPGAAASTPAAVSTPPVPPPSVSRRKPQRNGNRTRVHGDKATSHGRKRIVCRERLFSARVGDAVSFGCAVVPRAGETFEVRFYRRGRFRSPDADPEYFDEPPRPELPRERLLFSSANASLAHADALAPAVVVEGERATVANVSGEVSVRVTAADAETEGVYTWRVLSTNGTEVRSANVSLVLYHQPEFGLSAPPVLFGEPFRAVCVVRDYYPRRSVRLRWFADEHPVDAAFVTNSTVADELGRRTRVSVVNVTRADVPGLAAADDADALAPSLRCEAVWYRDSVASQRFSEALRPHVYHPAAVSVRFVEGFAVCDGLCVPPEARLAWSDHAADTVYHLGACAEHPGLLNVRSARPLSDLDGPVDYTCRLEGMPSQLPVFEDTQRYDASPTSVSWPVVTSMITVIAGIAILAIVLVIMATCVYYRRPVL
>HuBSP-China-2017
MASLARAMLALLALYTAAIAAAPSSTTALGTTPNGGGGGNSSAGELSPSPPSTPEPVSGTTGAAASTPAAVSTPRVPPPSVSRRKPQRNGNRTRVHGDKATSHGRKRIVCRERLFSARVGDAVSFGCAVVPRAGETFEVRFCRRGRFRSPDADPEYFDEPPRPELPRERLLFSSANASLAHADALASAVVVEGERATVANVSGEVSVRVAAADAETEGVYTWRVLSANGTEVRSANVSLVLYHQPEFGLSAPPVLFGEPFRAVCVVRDYYPRRSVRLRWFADEHPVDAAFVTNSTVADELGRRTRVSVVNVTRADVPGLAAADDADALAPSLRCEAVWYRDSVASQRFSEALRPHVYHPAAVSVRFVEGFAVCDGLCVPPEARLAWSDHAADTVYHLGACAEHPGLLNVRSARPLSDLDGPVDYTCRLEGMPSQLPIFEDTQRYDASPTSVSWPVVTSMITVIAGIAILAIVLVIMATCVYYRRSAL
>FJFQ-China-2016
MASLARAMLALLALYTAAIAAAPSSTTALGTTPNGGGGGNSSAGELSPSPPSTPEPVSGTTGAAASTPAAVSTPRVPPPSVSRRKPQRNGNRTRVHGDKATSHGRKRIVCRERLFSARVGDAVSFGCAVVPRAGETFEVRFCRRGRFRSPDADPEYFDEPPRPELPRERLLFSSANASLAHADALASAVVVEGERATVANVSGEVSVRVAAADAETEGVYTWRVLSANGTEVRSANVSLVLYHQPEFGLSAPPVLFGEPFRAVCVVRDYYPRRSVRLRWFADEHPVDAAFVTNSTVADELGRRTRVSVVNVTRADVPGLAAADDADALAPSLRCEAVWYRDSVASQRFSEALRPHVYHPAAVSVRFVEGFAVCDGLCVPPEARLAWSDHAADTVYHLGACAEHPGLLNVRSARPLSDLDGPVDYTCRLEGMPSQLPIFEDTQRYDASPTSVSWPVVTSMITVIAGIAILAIVLVIMATCVYYRRSAL
>HeNZZZM-China-2016
MASLARAMLALLALYTAAIAAAPSSTTALGTTPNGGGGGNSSAGELSPSPPSTPEPVSGTTGAAASTPAAVSTPRVPPPSVSRRKPQRNGNRTRVHGDKATSHGRKRIVCRERLFSARVGDAVSFGCAVVPRAGETFEVRFCRRGRFRSPDADPEYFDEPPRPELPRERLLFSSANASLAHADALASAVVVEGERATVANVSGEVSVRVAAADAETEGVYTWRVLSANGTEVRSANVSLVLYHQPEFGLSAPPVLFGEPFRAVCVVRDYYPRRSVRLRWFADEHPVDAAFVTNSTVADELGRRTRVSVVNVTRADVPGLAAADDADALAPSLRCEAVWYRDSVASQRFSEALRPHVYHPAAVSVRFVEGFAVCDGLCVPPEARLAWSDHAADTVYHLGACAEHPGLLNVRSARPLSDLDGPVDYTCRLEGMPSQLPIFEDTQRYDASPTSVSWPVVTSMITVIAGIAILAIVLVIMATCVYYRRSAL
>HeNXY-China-2016
MASLARAMLALLALYTAAIAAAPSSTTALGTTPNGGGGGNSSAGELSPSPPSTPEPVSGTTGAAASTPAAVSTPRVPPPSVSRRKPQRNGNRTRVHGDKATSHGRKRIVCRERLFSARVGDAVSFGCAVVPRAGETFEVRFCRRGRFRSPDADPEYFDEPPRPELPRERLLFSSANASLAHADALASAVVVEGERATVANVSGEVSVRVAAADAETEGVYTWRVLSANGTEVRSANVSLVLYHQPEFGLSAPPVLFGEPFRAVCVVRDYYPRRSVRLRWFADEHPVDAAFVTNSTVADELGRRTRVSVVNVTRADVPGLAAADDADALAPSLRCEAVWYRDSVASQRFSEALRPHVYHPAAVSVRFVEGFAVCDGLCVPPEARLAWSDHAADTVYHLGACAEHPGLLNVRSARPLSDLDGPVDYTCRLEGMPSQLPIFEDTQRYDASPTSVSWPVVTSMITVIAGIAILAIVLVIMATCVYYRRSAL
>HeNXP-China-2016
MASLARAMLALLALYTAAIAAAPSSTTALGTTPNGGGGGNSSAGELSPSPPSTPEPVSGTTGAAASTPAAVSTPRVPPPSVSRRKPQRNGNRTRVHGDKATSHGRKRIVCRERLFSARVGDAVSFGCAVVPRAGETFEVRFCRRGRFRSPDADPEYFDEPPRPELPRERLLFSSANASLAHADALASAVVVEGERATVANVSGEVSVRVAAADAETEGVYTWRVLSANGTEVRSANVSLVLYHQPEFGLSAPPVLFGEPFRAVCVVRDYYPRRSVRLRWFADEHPVDAAFVTNSTVADELGRRTRVSVVNVTRADVPGLAAADDADALAPSLRCEAVWYRDSVASQRFSEALRPHVYHPAAVSVRFVEGFAVCDGLCVPPEARLAWSDHAADTVYHLGACAEHPGLLNVRSARPLSDLDGPVDYTCRLEGMPSQLPIFEDTQRYDASPTSVSWPVVTSMITVIAGIAILAIVLVIMATCVYYRRSAL
>HeNJYG-China-2015
MASLARAMLALLALYTAAIAAAPSSTTALGTTPNGGGGGNSSAGELSPSPPSTPEPVSGTTGAAASTPAAVSTPRVPPPSVSRRKPQRNGNRTRVHGDKATSHGRKRIVCRERLFSARVGDAVSFGCAVVPRAGETFEVRFCRRGRFRSPDADPEYFDEPPRPELPRERLLFSSANASLAHADALASAVVVEGERATVANVSGEVSVRVAAADAETEGVYTWRVLSANGTEVRSANVSLVLYHQPEFGLSAPPVLFGEPFRAVCVVRDYYPRRSVRLRWFADEHPVDAAFVTNSTVADELGRRTRVSVVNVTRADVPGLAAADDADALAPSLRCEAVWYRDSVASQRFSEALRPHVYHPAAVSVRFVEGFAVCDGLCVPPEARLAWSDHAADTVYHLGACAEHPGLLNVRSARPLSDLDGPVDYTCRLEGMPSQLPIFEDTQRYDASPTSVSWPVVTSMITVIAGIAILAIVLVIMATCVYYRRSAL
>HeNFJC-China-2015
MASLARAMLALLALYTAAIAAAPSSTTALGTTPNGGGGGNSSAGELSPSPPSTPEPVSGTTGAAASTPAAVSTPRVPPPSVSRRKPQRNGNRTRVHGDKATSHGRKRIVCRERLFSARVGDAVSFGCAVVPRAGETFEVRFCRRGRFRSPDADPEYFDEPPRPELPRERLLFSSANASLAHADALASAVVVEGERATVANVSGEVSVRVAAADAETEGVYTWRVLSANGTEVRSANVSLVLYHQPEFGLSAPPVLFGEPFRAVCVVRDYYPRRSVRLRWFADEHPVDAAFVTNSTVADELGRRTRVSVVNVTRADVPGLAAADDADALAPSLRCEAVWYRDSVASQRFSEALRPHVYHPAAVSVRFVEGFAVCDGLCVPPEARLAWSDHAADTVYHLGACAEHPGLLNVRSARPLSDLDGPVDYTCRLEGMPSQLPIFEDTQRYDASPTSVSWPVVTSMITVIAGIAILAIVLVIMATCVYYRRSAL
>GDHDYC-China-2016
MASLARAMLALLALYTAAIAAAPSSTTALGTTPNGGGGGNSSAGELSPSPPSTPEPVSGTTGAAASTPAAVSTPRVPPPSVSRRKPQRNGNRTRVHGDKATSHGRKRIVCRERLFSARVGDAVSFGCAVVPRAGETFEVRFCRRGRFRSPDADPEYFDEPPRPELPRERLLFSSANASLAHADALASAVVVEGERATVANVSGEVSVRVAAADAETEGVYTWRVLSANGTEVRSANVSLVLYHQPEFGLSAPPVLFGEPFRAVCVVRDYYPRRSVRLRWFADEHPVDAAFVTNSTVADELGRRTRVSVVNVTRADVPGLAAADDADALAPSLRCEAVWYRDSVASQRFSEALRPHVYHPAAVSVRFVEGFAVCDGLCVPPEARLAWSDHAADTVYHLGACAEHPGLLNVRSARPLSDLDGPVDYTCRLEGMPSQLPIFEDTQRYDASPTSVSWPVVTSMITVIAGIAILAIVLVIMATCVYYRRSAL
>GD-China-2016
MASLARAMLALLALYTAAIAAAPSSTTALGTTPNGGGGGNSSAGELSPSPPSTPEPVSGTTGAAASTPAAVSTPRVPPPSVSRRKPQRNGNRTRVHGDKATSHGRKRIVCRERLFSARVGDAVSFGCAVVPRAGETFEVRFCRRGRFRSPDADPEYFDEPPRPELPRERLLFSSANASLAHADALASAVVVEGERATVANVSGEVSVRVAAADAETEGVYTWRVLSANGTEVRSANVSLVLYHQPEFGLSAPPVLFGEPFRAVCVVRDYYPRRSVRLRWFADEHPVDAAFVTNSTVADELGRRTRVSVVNVTRADVPGLAAADDADALAPSLRCEAVWYRDSVASQRFSEALRPHVYHPAAVSVRFVEGFAVCDGLCVPPEARLAWSDHAADTVYHLGACAEHPGLLNVRSARPLSDLDGPVDYTCRLEGMPSQLPIFEDTQRYDASPTSVSWPVVTSMITVIAGIAILAIVLVIMATCVYYRRSAL
>GDFC-China-2016
MASLARAMLALLALYTAAIAAAPSSTTALGTTPNGGGGGNSSAGELSPSPPSTPEPVSGTTGAAASTPAAVSTPRVPPPSVSRRKPQRNGNRTRVHGDKATSHGRKRIVCRERLFSARVGDAVSFGCAVVPRAGETFEVRFCRRGRFRSPDADPEYFDEPPRPELPRERLLFSSANASLAHADALASAVVVEGERATVANVSGEVSVRVAAADAETEGVYTWRVLSANGTEVRSANVSLVLYHQPEFGLSAPPVLFGEPFRAVCVVRDYYPRRSVRLRWFADEHPVDAAFVTNSTVADELGRRTRVSVVNVTRADVPGLAAADDADALAPSLRCEAVWYRDSVASQRFSEALRPHVYHPAAVSVRFVEGFAVCDGLCVPPEARLAWSDHAADTVYHLGACAEHPGLLNVRSARPLSDLDGPVDYTCRLEGMPSQLPIFEDTQRYDASPTSVSWPVVTSMITVIAGIAILAIVLVIMATCVYYRRSAL
>SDRZ-China-2016
MASLARAMLALLALYTAAIAAAPSSTTALGTTPNGGGGGNSSAGELSPSPPSTPEPVSGTTGAAASTPAAVSTPRVPPPSVSRRKPQRNGNRTRVHGDKATSHGRKCIVCRERLFSARVGDAVSFGCAVVPRAGETFEVRFCRRGRFRSPDADPEYFDEPPRPELPRERLLFSSANASLAHADALASAVVVEGERATVANVSGEVSVRVAAADAETEGVYTWRVLSANGTEVRSANVSLVLYHQPEFGLSAPPVLFGEPFRAVCVVRDYYPRRSVRLRWFADEHPVDAAFVTNSTVADELGRRTRVSVVNVTRADVPGLAAADDADALAPSLRCEAVWYRDSVASQRFSEALRPHVYHPAAVSVRFVEGFAVCDGLCVPPEARLARSDHAADTVYHLGACAEHPGLLNVRSARPLSDLDGPVDYTCRLEGMPSQLPIFEDTQRYDASPTSVSWPVVTSMITVIAGIAILAIVLVIMATCVYYRRSAL
>SDSCL-China-2016
MASLARAMLALLALYTAAIAAAPSSTTALGTTPNGGGGGNSSAGELSPSPPSTPEPVSGTTGAAASTPAAVSTPRVPPPSVSRRKPQRNGNRTRVHGDKATSHGRKRIVCRERLFSARVGDAVSFGCAVVPRAGETFEVRFCRRGRFRSPDADPEYFDEPPRPELPRERLLFSSANASLAHADALASAVVVEGERATVANVSGEVSVRVAAADAETEGVYTWRVLSANGTEVRSANVSLVLYHQPEFGLSAPPVLFGEPFRAVCVVRDYYPRRSVRLRWFADEHPVDAAFVTNSTVADELGRRTRVSVVNVTRADVPGLAAADDADALAPSLRCEAVWYRDSVASQRFSEALRPHVYHPAAVSVRFVEGFAVCDGLCVPPEARLAWSDHAADTVYHLGACAEHPGLLNVRSARPLSDLDGPVDYTCRLEGMPSQLPIFEDTQRYDASPTSVSWPVVTSMITVIAGIAILAIVLVIMATCVYYRRSAL
>HuN-China-2016
MASLARAMLALLALYTAAIAAAPSSTTALGTTPNGGGGGNSSAGELSPSPPSTPEPVSGTTGAAASTPAAVSTPRVPPPSVSRRKPQRNGNRTRVHGDKATSHGRTRIVCRERLFSARVGDAVSFGCAVVPRAGETFEVRFCRRGRFRSPDADPEYFDEPPRPELPRERLLFSSANASLAHADALASAVVVEGERATVANVSGEVSVRVAAADAETEGVYTWRVLSANGTEVRSVNVSLXLYHQPEFGLSAPPVLFGEPFRAVCVVRDYYPRRSVRLRWFADEHPVDAAFVTNSTVADELGRRTRVSVVNVTRADVPGLAAADDADALAPSLRCEAVWYRDSVASQRFSEALRPHVYHPAAVSVRFVEGFAVCDGLCVPPEARLAWSDHAADTVYHLGACAEHPGLLNVRSARPLSDLDGPVDYTCRLEGMPSQLPIFEDTQRYDASPTSVSWPVVTSMITVIAGIAILAIVLVIMATCVYYRRSAL
>ZJHY-China-2016
MASLARAMLALLALYTAAIAAAPSSTTALGTTPNGGGGGNSSAGELSPSPPSTPEPVSGTTGAAASTPAAVSTPRVPPPSVSRRKPQRNGNRTRVHGDKATSHGRKRIVCRERLFSARVGDAVSFGCAVVPRAGETFEVRFCRRGRFRSPDADPEYFDEPPRPELPRERLLFSSANASLAHADALASAVVVEGERATVANVSGEVSVRVAAADAETEGVYTWRVLSANGTEVRSANVSLVLYHQPEFGLSAPPVLFGEPFRAVCVVRDYYPRRSVRLRWFADEHPVDAAFVTNSTVADELGRRTRVSVVNVTRADVPGLAAADDADALAPSLRCEAVWYRDSVASQRFSEALRPHVYHPAAVSVRFVEGFAVCDGLCVPPEARLAWSDHAADTVYHLGACAEHPGLLNVRSARPLSDLDGPVDYTCRLEGMPSQLPIFEDTQRYDASPTSVSWPVVTSMITVIAGIAILAIVLVIMATCVYYRRSAL
>SX-China-2016
MASLARAMLALLALYTAAIAAAPSSTTALGTTPNGGGGGNSSAGELSPSPPSTPEPVSGTTGAAASTPAAVSTPRVPPPSVSRRKPQRNGNRTRVHGDKATSHGRKRIVCRERLFSARVGDAVSFGCAVVPRAGETFEVRFCRRGRFRSPDADPEYFDEPPRPELPRERLLFSSANASLAHADALASAVVVEGERATVANVSGEVSVRVAAADAETEGVYTWRVLSANGTEVRSANVSLVLYHQPEFGLSAPPVLFGEPFRAVCVVRDYYPRRSVRLRWFADEHPVDAAFVTNSTVADELGRRTRVSVVNVTRADVPGLAAADDADALAPSLRCEAVWYRDSVASQRFSEALRPHVYHPAAVSVRFVEGFAVCDGLCVPPEARLAWSDHAADTVYHLGACAEHPGLLNVRSARPLSDLDGPVDYTCRLEGMPSQLPIFEDTQRYDASPTSVSWPVVTSMITVIAGIAILAIVLVIMATCVYYRRSAL
>JSZL-China-2017
MASLARAMLALLALYTAAIAAAPSSTTALGTTPNGGGGGNSSAGELSPSPPSTPEPVSGTTGAAASTPAAVSTPRVPPPSVSRRKPQRNGNRTRVHGDKATSHGRKRIVCRERLFSARVGDAVSFGCAVVPRAGETFEVRFCRRGRFRSPDADPEYFDEPPRPELPRERLLFSSANASLAHADALASAVVVEGERATVANVSGEVSVRVAAADAETEGVYTWRVLSANGTEVRSANVSLVLYHQPEFGLSAPPVLFGEPFRAVCVVRDYYPRRSVRLRWFADEHPVDAAFVTNSTVADELGRRTRVSVVNVTRADVPGLAAADDADALAPSLRCEAVWYRDSVASQRFSEALRPHVYHPAAVSVRFVEGFAVCDGLCVPPEARLAWSDHAADTVYHLGACAEHPGLLNVRSARPLSDLDGPVDYTCRLEGMPSQLPIFEDTQRYDASPTSVSWPVVTSMITVIAGIAILAIVLVIMATCVYYRRSAL
>HeN1-China-2012
MRPFLLRAAQLLALLALALSTEAPSLSAETTPGPVTEVPSPSAEVWDDLSTEADDDDLNGDLDGDDRRAGFGSALASLREAPPAHLVNVSEGANFTLDARGDGAVLAGIWTFLPVRGCDAVSVTTVCFETACHPDLVLGRACVPEAPEMGIGDYLPPEVPRLRREPPIVTPERWSPHLSVLRATPNDTGLYTLHDASGPRAVFFVAVGDRPPAPADPVGPARHEPRFHALGFHSQLFSPGDTFDLMPRVVSDMGDSRENFTATLDWYYARAPPRCLLYYVYEPCIYHPRAPECLRPVDPACSFTSPA-RARLVARRAYASCSPLLGDRWLTACPFDAFGEEVHTNATADESGLYVLVMTHNGHVATWDYTLVATAAEYVTVIKELTAPARAPGTPWGPGGGDDAIYVDGVTTPAPPARPWNPYGRTTPGRLFVLALGSFVMTCVVGGAIWLCVLCSRRRAASRPFRVPTRARTHMLSPVYTSLPTHEDYYDG-DDDDDEEAGVI-RRRPASPSGDSGYEGPYASLDPEDEFSSDEDDGLYVRPEEAPRSGFDVWFRDPEKPEVTNGPNYGVTANRLLNARPA
>TJ-China-2012
MRPFLLRAAQLLALLALALSTEAPSLSAETTPGPVTEVPSPSAEVWDDLSTEADDDDLNGDLDGDDRRAGFGSALASLREAPPAHLVNVSEGANFTLDARGDGAVLAGIWTFLPVRGCDAVAVTTVCFETACHPDLVLGRACVPEAPEMGIGDYLPPEVPRLRREPPIVTPERWSPHLSVLRATPNDTGLYTLHDASGPRAVFFVAVGDRPPAPADPVGPARHEPRFHALGFHSQLFSPGDTFDLMPRVVSDMGDSRENFTATLDWYYARAPPRCLLYYVYEPCIYHPRAPECLRPVDPACSFTSPA-RARLVARRAYASCSPLLGDRWLTACPFDAFGEEVHTNATADESGLYVLVMTHNGHVATWDYTLVATAAEYVTVIKELTAPARAPGTPWGPGGGDDAIYVDGVTTPAPPARPWNPYGRTTPGRLFVLALGSFVMTCVVGGAVWLCVLCSRRRAASRPFRVPTRARTHMLSPVYTSLPTHEDYYDG-DDDDDEEAGVI-RRRPASPGGDSGYEGPYASLDPEDEFSSDEDDGLYVRPEEAPRSGFDVWFRDPEKPEVTNGPNYGVTANRLLMSRPA
>HuBHC-China-2016
MRPFLLRAAQLLALLALALSTEAPSLSAETTPGPVTEVPSPSAEVWDDLSTEADDDDLNGDLDGDDRRAGFGSALASLREAPPAHLVNVSEGANFTLDARGDGAVLAGIWTFLPVRGCDAVSVTTVCFETACHPDLVLGRACVPEAPEMGIGDYLPPEVPRLRREPPIVTPERWSPHLSVLRATPNDTGLYTLHDASGPRAVFFVAVGDRPPAPADPVGPARHEPRFHALGFHSQLFSPGDTFDLMPRVVSDMGDSRENFTATLDWYYARAPPRCLLYYVYEPCIYHPRAPECLRPVDPACSFTSPA-RARLVARRAYASCSPLLGDRWLTACPFDAFGEEVHTNATADESGLYVLVMTHNGHVATWDYTLVATAAEYVTVIKELTAPARAPGTPWGPGGGDDAIYVDGVTTPAPPARPWNPYGRTTPGRLFVLALGSFVMTCVVGGAIWLCVLCSRRRAASRPFRVPTRARTHMLSPVYTSLPTHEDYYDG-DDDDDEEAGVI-RRRPASPSGDSGYEGPYASLDPEDEFSSDEDDGLYVRPEEAPRSGFDVWFRDPEKPEVTNGPNYGVTANRLLMSRPA
>HuBYCYJ-China-2016
MRPFLLRAAQLLALLALALSTEAPSLSAETTPGPVTEVPSPSAEVWDDLSTEADDDDLNGDLDGDDRRAGFGSALASLREAPPAHLVNVSEGANFTLDARGDGAVLAGIWTFLPVRGCDAVSVTTVCFETACHPDLVLGRACVPEAPEMGIGDYLPPEVPRLRREPPIVTPERWSPHLSVLRATPNDTGLYTLHDASGPRAVFFVAVGDRPPAPADPVGPARHEPRFHALGFHSQLFSPGDTFDLMPRVVSDMGDSRENFTATLDWYYARAPPRCLLYYVYEPCIYHPRAPECLRPVDPACSFTSPA-RARLVARRAYASCSPLLGDRWLTACPFDAFGEEVHTNATADESGLYVLVMTHNGHVATWDYTLVATAAEYVTVIKELTAPARAPGTPWGPGGGDDAIYVDGVTTPAPPARPWNPYGRTTPGRLFVLALGSFVMTCVVGGAIWLCVLCSRRRAASRPFRVPTRARTHMLSPVYTSLPTHEDYYDG-DDDDDEEAGVI-RRRPASPSGDSGYEGPYASLDPEDEFSSDEDDGLYVRPEEAPRSGFDVWFRDPEKPEVTNGPNYGVTANRLLMSRPA
>HuBWX-China-2016
MRPFLLRAAQLLALLALALSTEAPSLSAETTPGPVTEVPSPSAEVWDDLSTEADDDDLNGDLDGDDRRAGFGSALASLREAPPAHLVNVSEGANFTLDARGDGAVLAGIWTFLPVRGCDAVSVTTVCFETACHPDLVLGRACVPEAPEMGIGDYLPPEVPRLRREPPIVTPERWSPHLSVLRATPNDTGLYTLHDASGPRAVFFVAVGDRPPAPADPVGPARHEPRFHALGFHSQLFSPGDTFDLMPRVVSDMGDSRENFTATLDWYYARAPPRCLLYYVYEPCIYHPRAPECLRPVDPACSFTSPA-RARLVARRAYASCSPLLGDRWLTACPFDAFGEEVHTNATADESGLYVLVMTHNGHVATWDYTLVATAAEYVTVIKELTAPARAPGTPWGPGGGDDAIYVDGVTTPAPPARPWNPYGRTTPGRLFVLALGSFVMTCVVGGAIWLCVLCSRRRAASRPFRVPTRARTHMLSPVYTSLPTHEDYY-G-DDDDDEEAGVI-RRRPASPSGDSGYEGPYASLDPEDEFSSDEDDGLYVRPEEAPRSGFDVWFRDPEKPEVTNGPNYGVTANRLLMSRPA
>HuBZX-China-2016
MRPFLLRAAQLLALLALALSTEAPSLSAETTPGPVTEVPSPSAEVWDDLSTEADDDDLNGDLDGDDRRAGFGSALASLREAPPAHLVNVSEGANFTLDARGDGAVLAGIWTFLPVRGCDAVAVTTVCFETACHPDLVLGRACVPEAPEMGIGDYLPPEVPRLRREPPIVTPERWSPHLSVLRATPNDTGLYTLHDASGPRAVFFVAVGDRPPAPADPVGPARHEPRFHALGFHSQLFSPGDTFDLMPRVVSDMGDSRENFTATLDWYYARAPPRCLLYYVYEPCIYHPRAPECLRPVDPACSFTSPA-RARLVARRAYASCSPLLGDRWLTACPFDAFGEEVHTNATADESGLYVLVMTHNGHVATWDYTLVATAAEYVTVIKELTAPARAPGTPWGPGGGDDAIYVDGVTTPAPPARPWNPYGRTTPGRLFVLALGSFVMTCVVGGAVWLCVLCSRRRAASRPFRVPTRARTHMLSPVYTSLPTHEDYYDG-DDDDDEEAGVI-RRRPASPGGDSGYEGPYASLDPEDEFSSDEDDGLYVRPEEAPRSGFDVWFRDPEKPEVTNGPNYGVTANRLLMSRPA
>HuBAL-China-2016
MRPFLLRAAQLLALLALALSTEAPSLSAETTPGPVTEVPSPSAEVWDDLSTEADDDDLNGDLDGDDRRAGFGSALASLREAPPAHLVNVSEGANFTLDARGDGAVLAGIWTFLPVRGCDAVSVTTVCFETACHPDLVLGRACVPEAPEMGIGDYLPPEVPRLRREPPIVTPERWSPHLSVLRATPNDTGLYTLHDASGPRAVFFVAVGDRPPAPADPVGPARHEPRFHALGFHSQLFSPGDTFDLMPRVVSDMGDSRENFTATLDWYYARAPPRCLLYYVYEPCIYHPRAPECLRPVDPACSFTSPA-RARLVARRAYASCSPLLGDRWLTACPFDAFGEEVHTNATADESGLYVLVMTHNGHVATWDYTLVATAAEYVTVIKELTAPARAPGTPWGPGGGDDAIYVDGVTTPAPPARPWNPYGRTTPGRLFVLALGSFVMTCVVGGAIWLCVLCSRRRAASRPFRVPTRARTHMLSPVYTSLPTHEDYYDG-DDDDDEEAGVI-RRRPASPSGDSGYEGPYASLDPEDEFSSDEDDGLYVRPEEAPRSGFDVWFRDPEKPEVTNGPNYGVTANRLLMSRPA
>HuBHZ-China-2016
MGPFLLRAAQLLALLALALSTEAPSLSAETTPGPVTEVPSPSAEVWDDLSTEADDDDLNGDLDGDDRRAGFGSALASLREAPPAHLVNVSEGANFTLDARGDGAVLAGIWTFLPVRGCDAVSVTTVCFETACHPDLVLGRACVPEAPEMGIGDYLPPEVPRLRREPPIVTPERWSPHLSVLRATPNDTGLYTLHDASGPRAVFFVAVGDRPPAPADPVGPARHEPRFHALGFHSQLFSPGDTFDLMPRVVSDMGDSRENFTATLDWYYARAPPRCLLYYVYEPCIYHPRAPECLRPVDPACSFTSPA-RARLVARRAYASCSPLLGDRWLTACPFDAFGEEVHTNATADESGLYVLVMTHNGHVATWDYTLVATAAEYVTVIKELTAPARAPGTPWGPGGGDDAIYVDGVTTPAPPARPWNPYGRTTPGRLFVLALGSFVMTCVVGGAIWLCVLCSRRRAASRPFRVPTRARTHMLSPVYTSLPTHEDYYDG-DDDDDEEAGVI-RRRPASPGGDSGYEGPYASLDPEDEFSSDEDDGLYVRPEEAPRSGFDVWFRDPEKPEVTNGPNYGVTANRLLMSRPA
>HuBLLP-China-2016
MRPFLLRAAQLLALLALALSTEAPSLSAETTPGPVTEVPSPSAEVWDDLSTEADDDDLNGDLDGDDRRAGFGSALASLREAPPAHLVNVSEGANFTLDARGDGAVLAGIWTFLPVRGCDAVSVTTVCFETACHPDLVLGRACVPEAPEMGIGDYLPPEVPRLRREPPIVTPERWSPHLSVLRATPNDTGLYTLHDASGPRAVFFVAVGDRPPAPADPVGPARHEPRFHALGFHSQLFSPGDTFDLMPRVVSDMGDSRENFTATLDWYYARAPPRCLLYYVYEPCIYHPRAPECLRPVDPACSFTSPA-RARLVARRAYASCSPLLGDRWLTACPFDAFGEEVHTNATADESGLYVLVMTHNGHVATWDYTLVATAAEYVTVIKELTAPARAPGTPWGPGGGDDAIYVDGVTTPAPPARPWNPYGRTTPGRLFVLALGSFVMTCVVGGAIWLCVLCSRRRAASRPFRVPTRARMHMLSPVYTSLPTHEDYYDG-DDDDDEEAGVI-RRRPASPSGDSGYEGPYASLDPEDEFSSDEDDGLYVRPEEAPRSGFDVWFRDPEKPEVTNGPNYGVTANRLLMSRPA
>HuBQJ-China-2016
MRPFLLRAAQLLALLALALSTEAPSLSAETTPGPVTEVPSPSAEVWDDLSTEADDDDLNGDLDGDDRRAGFGSALASLREAPPAHLVNVSEGANFTLDARGDGAVLAGIWTFLPVRGCDAVSVTTVCFETACHPDLVLGRACVPEAPEMGIGDYLPPEVPRLRREPPIVTPERWSPHLSVLRATPNDTGLYTLHDASGPRAVFFVAVGDRPPAPADPVGPARHEPRFHALGFHSQLFSPGDTFDLMPRVVSDMGDSRENFTATLDWYYARAPPRCLLYYVYEPCIYHPRAPECLRPVDPACSFTSPA-RARLVARRAYASCSPLLGDRWLTACPFDAFGEEVHTNATADESGLYVLVMTHNGHVATWDYTLVATAAEYVTVIKELTAPARAPGTPWGPGGGDDAIYVDGVTTPAPPARPWNPYGRTTPGRLFVLALGSFVMTCVVGGGIWLCVLCSRRRAASRPFRVPTRARTHMLSPVYTSLPTHEDYYDG-DDDDDEEAGVI-RRRPASPSGDSGYEGPYASLDPEDEFSSDEDDGLYVRPEEAPRSGFDVWFRDPEKPEVTNGPNYGVTANRLLMSRPA
>HuB-China-2016
MRAFLLRAAQLLALLALALSTEAPSLSAETTPGPVTEVPSPSAEVWDDRSTEAGDDDLNG----DDRRAGFGSALASLREAPPAHLVNVSEGANFTLDARGDGAVLAGIWTFLPVRGCDAVSVTTVCFETACHPDLVLGRACVPEAPEMGIGDYLPPEVPRLRREPPIVTPERWSPHLSVLRATPNDTGLYTLHDASGPRAVFFVAVGDRPPAPADPVGPARHEPRFHALGFHSQLFSPGDTFDLMPRVVSDMGDSRENFTATLDWYYARAPPRCLLYYVYEPCIYHPRAPECLRPVDPACSFTSPA-RARLVARRAYASCSPLLGDRWLTACPFDAFGEEVHTNATADESGLYVLVMTHNGHVATWDYTLVATAAEYVTVIKELTAPARAPGTPWGPGGGDDAIYVDGVTTPAPPARPWNPYGRTTPGRLFVLALGSFVMTCVVGGAVWLCVLCSRRRAASRPFRVPTRARTHMLSPVYTSLPTHEDYYDG--DDDDEEAGVV-RRRPASPGGDSGYEGPYASLDPEDEFSSDEDDGLYVRPEEAPRSGFDVWFRDPEKPEVTNGPNYGVTANRLLMSRPA
>HuBSP-China-2017
MRPFLLRAAQLLALLALALSTKAPSLSAETTPGPVTEVPSPSAEVWDDLSTEADDDDLNGDLDGDDRRAGFGSALASLREAPPAHLVNVSEGANFTLDARGDGAVLAGIWTFLPVRGCDAVSVTTVCFETACHPDLVLGRACVPEAPEMGIGDYLPPEGPRLRREPPIVTPERWSPHLSVLRATPNDTGLYTLHDASGPRAVFFVAVGDRPPAPADPVGPARHEPRFHALGFHSQLFSPGDTFDLMPRVVSDMGDSRENFTATLDWYYARAPPRCLLYYVYEPCIYHPRAPECLRPVDPACSFTSPA-RARLVARRAYASCSPLLGDRWLTACPFDAFGEEVHTNATADESGLYVLVMTHNGHVATWDYTLVATAAEYVTVIKELTAPARAPGTPWGPGGGDDAIYVDGVTTPAPPARPWNPYGRTTPGRLFVLALGSFVMTCVVGGAIWLCVLCSRRRAASRPFRVPTRARTHMLSPVYTSLPTHEDYYDG-DDDDDEEAGVI-RRRPASPSGDSGYEGPYASLDPEDEFSSDEDDGLYVRPEEAPRSGFDVWFRDPEKPEVTNGPNYGVTANRLLMSRPA
>FJFQ-China-2016
MRPFLLRAAQLLALLALALSTEAPSLSAETTPGPVTEVPSPSAEVWDDLSTEADDDDLNGDLDGDDRRAGFGSALASLREAPPAHLVNVSEGANFTLDARGDGAVLAGIWTFLPVRGCDAVSVTTVCFETACHPDLVLGRACVPEAPEMGIGDYLPPEVPRLRREPPIVTPERWSPHLSVLRATPNDTGLYTLHDASGPRAVFFVAVGDRPPAPADPVGPARHEPRFHALGFHSQLFSPGDTFDLMPRVVSDMGDSRENFTATLDWYYARAPPRCLLYYVYEPCIYHPRAPECLRPVDPACSFTSPA-RARLVARRAYASCSPLLGDRWLTACPFDAFGEEVHTNATADESGLYVLVMTHNGHVATWDYTLVATAAEYVTVIKELTAPARAPGTPWGPGGGDDAIYVDGVTTPAPPARPWNPYGRTTPGRLFVLALGSFVMTCVVGGAIWLCVLCSRRRAASRPFRVPTRARTHMLSPVYTSLPTHEDYYDG-DDDDDEEAGVI-RRRPASPSGDSGYEGPYASLDPEDEFSSDEDDGLYVRPEEAPRSGFDVWFRDPEKPEVTNGPNYGVTANRLLMSRPA
>HeNZZZM-China-2016
MRPFLLRAAQLLALLALALSTEAPSLSAETTPGPVTEVPSPSAEVWDDLSTEADDDDLNGDLDGDDRRAGFGSALASLREAPPAHLVNVSEGANFTLDARGDGAVLAGIWTFLPVRGCDAVSVTTVCFETACHPDLVLGRACVPEAPEMGIGDYLPPEVPRLRREPPIVTPERWSPHLSVLRATPNDTGLYTLHDASGPRAVFFVAVGDRPPAPADPVGPARHEPRFHALGFHSQLFSPGDTFDLMPRVVSDMGDSRENFTATLDWYYARAPPRCLLYYVYEPCIYHPRAPECLRPVDPACSFTSPA-RARLVARRAYASCSPLLGDRWLTACPFDAFGEEVHTNATADESGLYVLVMTHNGHVATWDYTLVATAAEYVTVIKELTAPARAPGTPWGPGGGDDAIYVDGVTTPAPPARPWNPYGRTTPGRLFVLALGSFVMTCVVGGAIWLCVLCSRRRAASRPFRVPTRARTHMLSPVYTSLPTHEDYYDG-DDDDDEEAGVI-RRRPASPSGDSGYEGPYASLDPEDEFSSDEDDGLYVRPEEAPRSGFDVWFRDPEKPEVTNGPNYGVTANRLLMSRPA
>HeNXY-China-2016
MRPFLLRAAQLLALLALALSTEAPSLSAETTPGPVTEVPSPSAEVWDDLSTEADDDDLNGDLDGDDRRAGFGSALASLREAPPAHLVNVSEGANFTLDARGDGAVLAGIWTFLPVRGCDAVSVTTVCFETACHPDLVLGRACVPEAPEMGIGDYLPPEVPRLRREPPIVTPERWSPHLSVLRATPNDTGLYTLHDASGPRAVFFVAVGDRPPAPADPVGPARHEPRFHALGFHSQLFSPGDTFDLMPRVVSDMGDSRENFTATLDWYYARAPPRCLLYYVYEPCIYHPRAPECLRPVDPACSFTSPA-RARLVARRAYASCSPLLGDRWLTACPFDAFGEEVHTNATADESGLYVLVMTHNGHVATWDYTLVATAAEYVTVIKELTAPARAPGTPWGPGGGDDAIYVDGVTTPAPPARPWNPYGRTTPGRLFVLALGSFVMTCVVGGAIWLCVLCSRRRAASRPFRVPTRARTHMLSPVYTSLPTHEDYY-G-DDDDDEEAGVI-RRRPASPSGDSGYEGPYASLDPEDEFSSDEDDGLYVRPEEAPRSGFDVWFRDPEKPEVTNGPNYGVTANRLLMSRPA
>HeNXP-China-2016
MRPFLLRAAQLLALLALALSTEAPSLSAETTPGPVTEVPSPSAEVWDDLSTEADDDDLNGDLDGDDRRAGFGSALASLREAPPAHLVNVSEGANFTLDARGDGAVLAGIWTFLPVRGCDAVSVTTVCFETACHPDLVLGRACVPEAPEMGIGDYLPPEVPRLRREPPIVTPERWSPHLSVLRATPNDTGLYTLHDASGPRAVFFVAVGDRPPAPADPVGPARHEPRFHALGFHSQLFSPGDTFDLMPRVVSDMGDSRENFTATLDWYYARAPPRCLLYYVYEPCIYHPRAPECLRPVDPACSFTSPA-RARLVARRAYASCSPLLGDRWLTACPFDAFGEEVHTNATADESGLYVLVMTHNGHVATWDYTLVATAAEYVTVIKELTAPARAPGTPWGPGGGDDAIYVDGVTTPAPPARPWNPYGRTTPGRLFVLALGSFVMTCVVGGAIWLCVLCSRRRAASRPFRVPTRARTHMLSPVYTSLPTHEDYYDG-DDDDDEEAGVI-RRRPASPGGDSGYEGPYASLDPEDEFSSDEDDGLYVRPEEAPRSGFDVWFRDPEKPEVTNGPNYGVTANRLLMSRPA
>HeNJYG-China-2015
MRPFLLRAAQLLALLALALSTEAPSLSAETTPGPVTEVPSPSAEVWDDLSTEADDDDLNGDLDGDDRRAGFGSALASLREAPPAHLVNVSEGANFTLDARGDGAVLAGIWTFLPVRGCDAVSVTTVCFETACHPDLVLGRACVPEAPEMGIGDYLPPEVPRLRREPPIVTPERWSPHLSVLRATPNDTGLYTLHDASGPRAVFFVAVGDRPPAPADPVGPARHEPRFHALGFHSQLFSPGDTFDLMPRVVSDMGDSRENFTATLDWYYARAPPRCLLYYVYEPCIYHPRAPECLRPVDPACSFTSPA-RARLVARRAYASCSPLLGDRWLTACPFGAFGEEVHTNATADESGLYVLVMTHNGHVATWDYTLVATAAEYVTVIKELTAPARAPGTPWGPGGGDDAIYVDGVTTPAPPARPWNPYGRTTPGRLFVLALGSFVMTCVVGGAIWLCVLCSRRRAASRPFRVPTRARTHMLSPVYTSLPTHEDYY-G-DDDDDEEAGVI-RRRPASPSGDSGYEGPYASLDPEDEFSSDEDDGLYVRPEEAPRSGFDVWFRDPEKPEVTNGPNYGVTANRLLMSRPA
>HeNFJC-China-2015
MRPFLLRAAQLLALLALALSTEAPSLSAETTPGPVTEVPSPSAEVWDDLSTEADDDDLNGDLDGDDRRAGFGSALASLREAPPAHLVNVSEGANFTLDARGDGAVLAGIWTFLPVRGCDAVSVTTVCFETACHPDLVLGRACVPEAPEMGIGDYLPPEVPRLRREPPIVTPERWSPHLSVLRATPNDTGLYTLHDASGPRAVFFVAVGDRPPAPADPVGPARHEPRFHALGFHSQLFSPGDTFDLMPRVVSDMGDSRENFTATLDWYYARAPPRCLLYYVYEPCIYHPRAPECLRPVDPACSFTSPA-RARLVARRAYASCSPLLGDRWLTACPFDAFGEEVHTNATADESGLYVLVMTHNGHVATWDYTLVATAAEYVTVIKELTAPARAPGTPWGPGGGDDAIYVDGVTTPAPPARPWNPYGRTTPGRLFVLALGSFVMTCVVGGAIWLCVLCSRRRAASRPFRVPTRARTHMLSPVYTSLPTHEDYYDG-DDDDDEEAGVI-RRRPASPSGDSGYEGPYASLDPEDEFSSDEDDGLYVRPEEAPRSGFDVWFRDPEKPEVTNGPNYGVTANRLLMSRPA
>GDHDYC-China-2016
MRPFLLRAAQLLALLALALSTEAPSLSAETTPGPVTEVPSPSAEVWDDLSTEADDDDLNGDLDGDDRRAGFGSALASLREAPPAHLVNVSEGANFTLDARGDGAVLAGIWTFLPVRGCDAVSVTTVCFETACHPDLVLGRACVPEAPEMGIGDYLPPEVPRLRREPPIVTPERWSPHLSVLRATPNDTGLYTLHDASGPRAVFFVAVGDRPPAPADPVGPARHEPRFHALGFHSQLFSPGDTFDLMPRVVSDMGDSRENFTATLDWYYARAPPRCLLYYVYEPCIYHPRAPECLRPVDPACSFTSPA-RARLVARRAYASCSPLLGDRWLTACPFDAFGEEVHTNATADESGLYVLVMTHNGHVATWDYTLVATAAEYVTVIKELTAPARAPGTPWGPGGGDDAIYVDGVTTPAPPARPWNPYGRTTPGRLFVLALGSFVMTCVVGGAIWLCVLCSRRRAASRPFRVPTRARTHMLSPVYTSLPTHEDYY-G-DDDDDEEAGVI-RRRPASPSGDSGYEGPYASLDPEDEFSSDEDDGLYVRPEEAPRSGFDVWFRDPEKPEVTNGPNYGVTANRLLMSRPA
>GD-China-2016
MRPFLLRAAQLLALLALALSTEAPSLSAETTPGPVTEVPSPSAEVWDDLSTEADDDDLNGDLDGDDRRAGFGSALASLREAPPAHLVNVSEGANFTLDARGDGAVLAGIWTFLPVRGCDAVSVTTVCFETACHPDLVLGRACVPEAPEMGIGDYLPPEVPRLRREPPIVTPERWSPHLSVLRATPNDTGLYTLHDASGPRAVFFVAVGDRPPAPADPVGPARHEPRFHALGFHSQLFSPGDTFDLMPRVVSDMGDSRENFTATLDWYYARAPPRCLLYYVYEPCIYHPRAPECLRPVDPACSFTSPA-RARLVARRAYASCSPLLGDRWLTACPFDAFGEEVHTNATADESGLYVLVMTHNGHVATWDYTLVATAAEYVTVIKELTAPARAPGTPWGPGGGDDAIYVDGVTTPAPPARPWNPYGRTTPGRLFVLALGSFVMTCVVGGAIWLCVLCSRRRAASRPFRVPTRARTHMLSPVYTSLPTHEDYYDG-DDDDDEEAGVI-RRRPASPSGDSGYEGPYASLDPEDEFSSDEDDGLYVRPEEAPRSGFDVWFRDPEKPEVTNGPNYGVTANRLLMSRPA
>GDFC-China-2016
MRPFLLRAAQLLALLALALSTEAPSLSAETTPGPVTEVPSPSAEVWDDLSTEADDDDLNGDLDGDDRRAGFGSALASLREAPPAHLVNVSEGANFTLDARGDGAVLAGIWTFLPVRGCDAVSVTTVCFETACHPDLVLGRACVPEAPEMGIGDYLPPEVPRLRREPPIVTPERWSPHLSVLRATPNDTGLYTLHDASGPRAVFFVAVGDRPPAPADPVGPARHEPRFHALGFHSQLFSPGDTFDLMPRVVSDMGDSRENFTATLDWYYARAPPRCLLYYVYEPCIYHPRAPECLRPVDPACSFTSPA-RARLVARRAYASCSPLLGDRWLTACPFDAFGEEVHTNATADESGLYVLVMTHNGHVATWDYTLVATAAEYVTVIKELTAPARAPGTPWGPGGGDDAIYVDGVTTPAPPARPWNPYGRTTPGRLFVLALGSFVMTCVVGGAIWLCVLCSRRRAASRPFRVPTRARTHMLSPVYTSLPTHEDYYDG-DDDDDEEAGVI-RRRPASPSGDSGYEGPYASLDPEDEFSSDEDDGLYVRPEEAPRSGFDVWFRDPEKPEVTNGPNYGVTANRLLMSRPA
>SDRZ-China-2016
MRPFLLRAAQLLALLALALSTEAPSLSAETTPGPVTEVPSPSAEVWDDLSTEADDDDLNGDLDGDDRRAGFGSALASLREAPPAHLVNVSEGANFTLDARGDGAVLAGIWTFLPVRGCDAVSVTTVCFETACHPDLVLGRACVPEAPEMGIGDYLPPEVPRLRREPPIVTPERWSPHLSVLRATPNDTGLYTLHDASGPRAVFFVAVGDRPPAPADPVGPARHEPRFHALGFHSQLFSPGDTFDLMPRVVSDMGDSRENFTATLDWYYARAPPRCLLYYVYEPCIYHPRAPECLRPVDPACSFTSPA-RARLVARRAYASCSPLLGDRWLTACPFDAFGEEVHTNATADESGLYVLVMTHNGHVATWDYTLVATAAEYVTVIKELTAPARAPGTPWGPGGGDDAIYLDGVTTPAPPARPWNPYGRTTPGRLFVLALGSFVMTCVVGGAIWLCVLCSRRRAASRPFRVPTRARTHMLSPVYTSLPTHDDYYDG---DDDDEAGVI-RRRPASPSGDSGYEGPYASLDPEDEFSSDDDDGLYVRPEEAPRSGFDVWFRDPEKPEVTNGPNYGVTANRLLMSRPA
>SDSCL/China/2016
MRPFLLRAAQLLALLALALSTEAPSLSAETTPGPVTEVPSPSAEVWDDLSTEADDDDLNGDLDGDDRRAGFGSALASLREAPPAHLVNVSEGANFTLDARGDGAVLAGIWTFLPVRGCDAVSVTTVCFETACHPDLVLGRACVPEAPEMGIGDYLPPEVPRLRREPPIVTPERWSPHLSVLRATPNDTGLYTLHDASGPRAVFFVAVGDRPPAPADPVGPARHEPRFHALGFHSQLFSPGDTFDLMPRVVSDMGDSRENFTATLDWYYARAPPRCLLYYVYEPCIYHPRAPECLRPVDPACSFTSPA-RARLVARRAYASCSPLLGDRWLTACPFDAFGEEVHTNATADESGLYVLVMTHNGHVATWDYTLVATAAEYVTVIKELTAPARAPGTPWGPGGGDDAIYVDGVTTPAPPARPWNPYGRTTPGRLFVLALGSFVMTCVVGGAIWLCVLCSRRRAASRPFRVPTRARTHMLSPVYTSLPTHEDYYDG-DDDDDEEAGVI-RRRPASPGGDSGYEGPYASLDPEDEFSSDEDDGLYVRPEEAPRSGFDVWFRDPEKPEVTNGPNYGVTANRLLMSRPA
>HuN-China-2016
MRPFLLRAAQLLALLALALSTEAPSLSAETTPGPVTEVPSPSAEVWDDLSTEADDDDLNGDLDGDDRRAGFGSALASLREAPPAHLVNVSEGANFTLDARGDGAVLAGIWTFLPVRGCDAVSVTTVCFETACHPDLVLGRACVPEAPEMGIGDYLPPEVPRLRREPPIVTPERWSPHLSVLRATPNDTGLYTLHDASGPRAVFFVAVGDRPPAPADPVGPARHEPRFHALGFHSQLFSPGDTFDLMPRVVSDMGDSRENFTATLDWYYARAPPRCLLYYVYEPCIYHPRAPECLRPVDPACSFTSPA-RARLVARRAYASCSPLLGDRWLTACPFDAFGEEVHTNATADESGLYVLVMTHNGHVATWDYTLVATAAEYVTVIKELTAPARAPGTPWGPGGGDDAIYVDGVTTPAPPARPWNPYGRTTPGRLFVLALGSFVMTCVVGGAIWLCVLCSRRRAASRPFRVPTRARTHMLSPVYTSLPTHED-YDG-DDDDDEEAGVI-RRRPASPGGDSGYEGPYASLDPEDEFSSDEDDGLYVRPEEAPRSGFDVWFRDPEKPEVTNGPNYGVTTNRLLMSRPA
>ZJHY-China-2016
MRPFLLRAAQLLALLALALSTEAPSLSAETTPGPVTEVPSPSAEVWDDLSTEADDDDLNGDLDGDDRRAGFGSALASLREAPPAHLVNVSEGANFTLDARGDGAVLAGIWTFLPVRGCDAVSVTTVCFETACHPDLVLGRACVPEAPEMGIGDYLPPEVPRLRREPPIVTPERWSPHLSVLRATPNDTGLYTLHDASGPRAVFFVAVGDRPPAPADPVGPARHEPRFHALGFHSQLFSPGDTFDLMPRVVSDMGDSRENFTATLDWYYARAPPRCLLYYVYEPCIYHPRAPECLRPVDPACSFTSPA-RARLVARRAYASCSPLLGDRWLTACPFDAFGEEVHTNATADESGLYVLVMTHNGHVATWDYTLVATAAEYVTVIKELTAPARAPGTPWGPGGGDDAIYVDGVTTPAPPARPWNPYGRTTPGRLFVLALGSFVMTCVVGGAIWLCVLCSRRRAASRPFRVPTRARTHMLSPVYTSLPTHEDYYDG-DDDDDEEAGVI-RRRPASPGGDSGYEGPYASLDPEDEFSSDEDDGLYVRPEEAPRSGFDVWFRDPEKPEVTNGPNYGVTANRLLMSRPA
>SX-China-2016
MRPFLLRAAQLLALLALALSTEAPSLSAETTPGPVTEVPSPSAEVWDDLSTEADDDDLNGDLDGDDRRAGFGSALASLREAPPAHLVNVSEGANFTLDARGDGAVLAGIWTFLPVRGCDAVSVTTVCFETACHPDLVLGRACVPEAPEMGIGDYLPPEVPRLRREPPIVTPERWSPHLSVLRATPNDTGLYTLHDASGPRAVFFVAVGDRPPAPADPVGPARHEPRFHALGFHSQLFSPGDTFDLMPRVVSDMGDSRENFTATLDWYYARAPPRCLLYYVYEPCIYHPRAPECLRPVDPACSFTSPA-RARLVARRAYASCSPLLGDRWLTACPFDAFGEEVHTNATADESGLYVLVMTHNGHVATWDYTLVATAAEYVTVIKELTAPARAPGTPWGPGGGDDAIYVDGVTTPAPPARPWNPYGRTTPGRLFVLALGSFVMTCVVGGAIWLCVLCSRRRAASRPFRVPTRARTHMLSPVYTSLPTHEDYYDG-DDDDDEEAGVI-RRRPASPSGDSGYEGPYASLGPEDEFSSDEDDGLYVRPEEAPRSGFDVWFRDPEKPEVTNGPNYGVTANRLLMSRPA
>JSZL-China-2017
MRPFLLRAAQLLALLALALSTEAPSLSAETTPGPVTEVPSPSAEVWDDLSTEADDDDLNGDLDGDDRRAGFGSALASLREAPPAHLVNVSEGANFTLDARGDGAVLAGIWTFLPVRGCDAVSVTTVCFETACHPDLVLGRACVPEAPEMGIGDYLPPEVPRLRREPPIVTPERWSPHLSVLRATPNDTGLYTLHDASGPRAVFFVAVGDRPPAPADPVGPARHEPRFHALGFHSQLFSPGDTFDLMPRVVSDMGDSRENFTATLDWYYARAPPRCLLYYVYEPCIYHPRAPECLRPVDPACSFTSPA-RARLVARRAYASCSPLLGDRWLTACPFDAFGEEVHTNATADESGLYVLVMTHNGHVATWDYTLVATAAEYVTVIKELTAPARAPGTPWGPGGGDDAIYVDGVTTPAPPARPWNPYGRTTPGRLFVLALGSFVMTCVVGGAIWLCVLCSRRRAASRPFRVPTRARTHMLSPVYTSLPTHEDYYDG-DDDDDEEAGVI-RRRPASPSGDSGYEGPYASLDPEDEFSSDEDDGLYVRPEEAPRSGFDVWFRDPEKPEVTNGPNYGVTANRLLMSRPA
